# Supplementary material for: Mutations in PmUFGT3 contribute to color variation of fruit skin in Japanese apricot (Prunus mume Sieb. et Zucc.)
Source: BMC Plant Biol. 2022 Jun 24;22:304. doi: 10.1186/s12870-022-03693-8 (PMC9229503; doi:10.1186/s12870-022-03693-8)
Supplement: Supplementary file 3 — Additional file 3. Site-directed mutagenesis information of PmUFGT3. [file 12870_2022_3693_MOESM3_ESM.xlsx]

## Sheet: Sheet1
Additional file 3: Site-directed mutagenesis information of PmUFGT3
Name	Codon	Origin	Mutation
PmUFGT3-GM1	D222	AAG	CAG
PmUFGT3-GM2	D224	ATC	CTC
PmUFGT3-GM3	D255	GAT	AAT
PmUFGT3-GM4	D338	TCG	CCG
PmUFGT3-GM5	D440	GAC	AGC
PmUFGT3-GM6	D444	GAG	GAT
PmUFGT3-GM7	D481	AAG	GCG
