# Supplementary material for: Mutations in PmUFGT3 contribute to color variation of fruit skin in Japanese apricot (Prunus mume Sieb. et Zucc.)
Source: BMC Plant Biol. 2022 Jun 24;22:304. doi: 10.1186/s12870-022-03693-8 (PMC9229503; doi:10.1186/s12870-022-03693-8)
Supplement: Supplementary file 4 — Additional file 4. Information of primers for No.27 SNP genotyping. [file 12870_2022_3693_MOESM4_ESM.xlsx]

## Sheet: Sheet1
Additional file 4: Information of primers for No.27 SNP genotyping
No.	Genotyping	Chromesome	Strand	Position	Forward primer (5'-3')	Reverse primer (3'-5')	Tm (℃)	Product length
27	G/T	NC_024129.1	+	15743672	ATTAAATGCCTTTGAATTGGTA	CAAAATCAGAACCACCGAAT	54	297
