# Supplementary material for: Mutations in PmUFGT3 contribute to color variation of fruit skin in Japanese apricot (Prunus mume Sieb. et Zucc.)
Source: BMC Plant Biol. 2022 Jun 24;22:304. doi: 10.1186/s12870-022-03693-8 (PMC9229503; doi:10.1186/s12870-022-03693-8)
Supplement: Supplementary file 5 — Additional file 5. Primer sequence of PmUFGT3 overexpression vector. [file 12870_2022_3693_MOESM5_ESM.xlsx]

## Sheet: Sheet1
Additional file 5: Primer sequence of PmUFGT3 overexpression vector
Name	Primer (5' to 3')	Length (bp）
UFGT-F	TGCTCTAGAATGAACTTTTCATTTCCATC	29
UFGT-R	TCCCCCGGGAAGAAAAATCTGATCAAG	27
